# Supplementary material for: Genome sequence of two novel virulent clinical strains of Burkholderia pseudomallei isolated from acute melioidosis cases imported to Israel from India and Thailand
Source: BMC Genom Data. 2024 May 23;25:47. doi: 10.1186/s12863-024-01225-x (PMC11118722; doi:10.1186/s12863-024-01225-x)
Supplement: Supplementary file 3 — Supplementary Material 3 [file 12863_2024_1225_MOESM3_ESM.xlsx]

## Sheet: all_assemblies
	Supplementary Table 1
	NCBI Burkholderia pseudomallei complete genomes as of June 2023 used for generation of the phylogenetic tree published in Figshare https://figshare.com/search?q=10.6084/m9.figshare.24961800
Running no.	Genome accession Number
1	GCA_000011545.1_ASM1154v1_genomic.fna
2	GCA_000012785.1_ASM1278v1_genomic.fna
3	GCA_000015905.1_ASM1590v1_genomic.fna
4	GCA_000015925.1_ASM1592v1_genomic.fna
5	GCA_000260515.1_ASM26051v1_genomic.fna
6	GCA_000294635.1_ASM29463v1_genomic.fna
7	GCA_000439695.1_ASM43969v1_genomic.fna
8	GCA_000494855.1_ASM49485v1_genomic.fna
9	GCA_000511895.1_ASM51189v1_genomic.fna
10	GCA_000511915.1_ASM51191v1_genomic.fna
11	GCA_000520895.1_ASM52089v1_genomic.fna
12	GCA_000521645.1_ASM52164v1_genomic.fna
13	GCA_000583835.1_ASM58383v1_genomic.fna
14	GCA_000755765.1_ASM75576v1_genomic.fna
15	GCA_000755825.1_ASM75582v1_genomic.fna
16	GCA_000755905.1_ASM75590v1_genomic.fna
17	GCA_000755925.1_ASM75592v1_genomic.fna
18	GCA_000755945.1_ASM75594v1_genomic.fna
19	GCA_000755965.1_ASM75596v1_genomic.fna
20	GCA_000756065.1_ASM75606v1_genomic.fna
21	GCA_000756085.1_ASM75608v1_genomic.fna
22	GCA_000756145.1_ASM75614v1_genomic.fna
23	GCA_000756165.1_ASM75616v1_genomic.fna
24	GCA_000756185.1_ASM75618v1_genomic.fna
25	GCA_000757015.2_ASM75701v2_genomic.fna
26	GCA_000757035.2_ASM75703v2_genomic.fna
27	GCA_000764575.1_ASM76457v1_genomic.fna
28	GCA_000770395.1_ASM77039v1_genomic.fna
29	GCA_000770455.1_ASM77045v1_genomic.fna
30	GCA_000770495.1_ASM77049v1_genomic.fna
31	GCA_000770535.1_ASM77053v1_genomic.fna
32	GCA_000770565.1_ASM77056v1_genomic.fna
33	GCA_000953095.1_BP_3921g_genomic.fna
34	GCA_000954175.1_ASM95417v1_genomic.fna
35	GCA_000959125.1_ASM95912v1_genomic.fna
36	GCA_000959145.1_ASM95914v1_genomic.fna
37	GCA_000959185.1_ASM95918v1_genomic.fna
38	GCA_000959205.1_ASM95920v1_genomic.fna
39	GCA_000959225.1_ASM95922v1_genomic.fna
40	GCA_000959265.1_ASM95926v1_genomic.fna
41	GCA_000959285.1_ASM95928v1_genomic.fna
42	GCA_000959305.1_ASM95930v1_genomic.fna
43	GCA_000959345.1_ASM95934v1_genomic.fna
44	GCA_001277875.1_ASM127787v1_genomic.fna
45	GCA_001277895.1_ASM127789v1_genomic.fna
46	GCA_001277975.1_ASM127797v1_genomic.fna
47	GCA_001318245.1_ASM131824v1_genomic.fna
48	GCA_001695715.1_ASM169571v1_genomic.fna
49	GCA_001695735.1_ASM169573v1_genomic.fna
50	GCA_001885195.1_ASM188519v1_genomic.fna
51	GCA_001887555.1_ASM188755v1_genomic.fna
52	GCA_001887575.1_ASM188757v1_genomic.fna
53	GCA_001975065.1_ASM197506v1_genomic.fna
54	GCA_001975085.1_ASM197508v1_genomic.fna
55	GCA_001975105.1_ASM197510v1_genomic.fna
56	GCA_001975125.1_ASM197512v1_genomic.fna
57	GCA_001975145.1_ASM197514v1_genomic.fna
58	GCA_002110945.1_ASM211094v1_genomic.fna
59	GCA_002110965.1_ASM211096v1_genomic.fna
60	GCA_002111005.1_ASM211100v1_genomic.fna
61	GCA_002111025.1_ASM211102v1_genomic.fna
62	GCA_002111045.1_ASM211104v1_genomic.fna
63	GCA_002111085.1_ASM211108v1_genomic.fna
64	GCA_002111105.1_ASM211110v1_genomic.fna
65	GCA_002111125.1_ASM211112v1_genomic.fna
66	GCA_002111145.1_ASM211114v1_genomic.fna
67	GCA_002111165.1_ASM211116v1_genomic.fna
68	GCA_002111205.1_ASM211120v1_genomic.fna
69	GCA_002111225.1_ASM211122v1_genomic.fna
70	GCA_002111245.1_ASM211124v1_genomic.fna
71	GCA_002111265.1_ASM211126v1_genomic.fna
72	GCA_002111285.1_ASM211128v1_genomic.fna
73	GCA_002111305.1_ASM211130v1_genomic.fna
74	GCA_002111325.1_ASM211132v1_genomic.fna
75	GCA_002111345.1_ASM211134v1_genomic.fna
76	GCA_002111365.1_ASM211136v1_genomic.fna
77	GCA_002111385.1_ASM211138v1_genomic.fna
78	GCA_002843645.1_ASM284364v1_genomic.fna
79	GCA_002860065.1_ASM286006v1_genomic.fna
80	GCA_003547015.1_ASM354701v1_genomic.fna
81	GCA_003547035.1_ASM354703v1_genomic.fna
82	GCA_003547055.1_ASM354705v1_genomic.fna
83	GCA_003606245.1_ASM360624v1_genomic.fna
84	GCA_003798245.1_ASM379824v1_genomic.fna
85	GCA_003798265.1_ASM379826v1_genomic.fna
86	GCA_003798365.1_ASM379836v1_genomic.fna
87	GCA_004323015.1_ASM432301v1_genomic.fna
88	GCA_004323035.1_ASM432303v1_genomic.fna
89	GCA_004348055.1_ASM434805v1_genomic.fna
90	GCA_004348075.1_ASM434807v1_genomic.fna
91	GCA_004367665.1_ASM436766v1_genomic.fna
92	GCA_004367685.1_ASM436768v1_genomic.fna
93	GCA_004367705.1_ASM436770v1_genomic.fna
94	GCA_004367725.1_ASM436772v1_genomic.fna
95	GCA_004526325.1_ASM452632v1_genomic.fna
96	GCA_004842085.1_ASM484208v1_genomic.fna
97	GCA_005853645.1_ASM585364v1_genomic.fna
98	GCA_005862325.1_ASM586232v1_genomic.fna
99	GCA_008728255.1_ASM872825v1_genomic.fna
100	GCA_008728275.1_ASM872827v1_genomic.fna
101	GCA_008728295.1_ASM872829v1_genomic.fna
102	GCA_008728315.1_ASM872831v1_genomic.fna
103	GCA_008728335.1_ASM872833v1_genomic.fna
104	GCA_008728355.1_ASM872835v1_genomic.fna
105	GCA_008728375.1_ASM872837v1_genomic.fna
106	GCA_009749345.1_ASM974934v1_genomic.fna
107	GCA_016864355.1_ASM1686435v1_genomic.fna
108	GCA_017378155.1_ASM1737815v1_genomic.fna
109	GCA_017378195.1_ASM1737819v1_genomic.fna
110	GCA_017378235.1_ASM1737823v1_genomic.fna
111	GCA_017378275.1_ASM1737827v1_genomic.fna
112	GCA_017378315.3_ASM1737831v3_genomic.fna
113	GCA_017378355.1_ASM1737835v1_genomic.fna
114	GCA_017378435.1_ASM1737843v1_genomic.fna
115	GCA_018228345.1_ASM1822834v1_genomic.fna
116	GCA_018228385.1_ASM1822838v1_genomic.fna
117	GCA_018228525.1_ASM1822852v1_genomic.fna
118	GCA_018228545.1_ASM1822854v1_genomic.fna
119	GCA_018228565.1_ASM1822856v1_genomic.fna
120	GCA_018228585.1_ASM1822858v1_genomic.fna
121	GCA_018228605.1_ASM1822860v1_genomic.fna
122	GCA_018771365.1_ASM1877136v1_genomic.fna
123	GCA_902141795.1_UKMD286_genomic.fna
124	GCA_902141815.1_UKMR15_genomic.fna
125	GCA_902141835.1_UKMPMC2000_genomic.fna
126	GCA_000756125.1_ASM75612v1_genomic.fna
127	MAA2018.fa
128	MST2022.fa
129	MWH2021.fa
130	BP1.fa
131	BP2.fa
